# Supplementary material for: A procedure for the estimation over time of metabolic fluxes in scenarios where measurements are uncertain and/or insufficient
Source: BMC Bioinformatics. 2007 Oct 30;8:421. doi: 10.1186/1471-2105-8-421 (PMC2212668; doi:10.1186/1471-2105-8-421)
Supplement: Additional file 4 — Mathematical model (SBML and matlab). The zip file contains the mathematical model of the metabolism of CHO cells in three different formats: a matlab script, an SBML model and a metatool file. [file 1471-2105-8-421-S4.zip]

Archive with 5 entries (5 files):
- Provost04_level2.xml
- Provost04_matlab.m
- Provost04_metatool.dat
- Model.doc
- Provost04_level1.xml
