# Supplementary material for: A procedure for the estimation over time of metabolic fluxes in scenarios where measurements are uncertain and/or insufficient
Source: BMC Bioinformatics. 2007 Oct 30;8:421. doi: 10.1186/1471-2105-8-421 (PMC2212668; doi:10.1186/1471-2105-8-421)
Supplement: Additional file 4 — Mathematical model (SBML and matlab). The zip file contains the mathematical model of the metabolism of CHO cells in three different formats: a matlab script, an SBML model and a metatool file. [file 1471-2105-8-421-S4.zip › Provost04_level2.xml]

<?xml version="1.0" encoding="UTF-8"?>
<!-- Created by XMLPrettyPrinter on 13/03/2007 from JDesigner 2.0.41 Beta 10 -->
<sbml xmlns = "http://www.sbml.org/sbml/level2" level = "2" version = "1" xmlns:jd2 = "http://www.sys-bio.org/sbml"
      xmlns:sbml = "http://www.sbml.org/sbml/level2" xmlns:math = "http://www.w3.org/1998/Math/MathML" xmlns:html = "http://www.w3.org/1999/xhtml">
   <!--                     -->
   <!--  Model Starts Here  -->
   <!--                     -->
   <model id = "CHOcellsGrowthPhase">
      <notes>
         <p xmlns = "http://www.w3.org/1999/xhtml">
               Model of CHO cells during growth phase. From (Provost and Bastin, 2004)
            <br/>
            <p>
                  Francisco Llaneras Estrada
               <br/>
                  Dept. of Systems Engineering and Control  (DISA)
               <br/>
                  Technical University of Valencia (UPV)
               <br/>
                  e-mail: frallaes@doctor.upv.es and kikollan@gmail.com
               <br/>
               <A HREF = "http://f.llaneras.googlepages.com/">
                     Personal Web Page
               </A>
            </p>
            <p>
                  References
               <br/>
                  Provost A. and Bastin G. (2004). Dynamic metabolic modelling under thebalanced growth condition. Journal of Process Control 14(7):717-728.
               <br/>
               <p>
                     Llaneras F. and Pico J. (2006). An interval approach for dealing with flux  distributions and elementary modes activity patterns. Journal of theoretical biology (in press).
               </p>
                  Llaneras F. and Pico J. (2007). Procedure to the estimation of metabolic fluxes over time in scenarios where measurements are uncertain and/or insufficient. Tittle may change (submitted).
            </p>
         </p>
      </notes>
      <annotation>
         <jd2:JDesignerLayout version = "2.0" MajorVersion = "2" MinorVersion = "0" BuildVersion = "41">
            <jd2:header>
               <jd2:VersionHeader JDesignerVersion = "2.0"/>
               <jd2:ModelHeader Author = "F. Llaneras. Extracted from (Provost and Bastin, 2004)" ModelVersion = "1.0" ModelTitle = "CHO cells during growth phase"/>
               <jd2:TimeCourseDetails timeStart = "0" timeEnd = "10" numberOfPoints = "1000"/>
            </jd2:header>
            <jd2:JDGraphicsHeader BackGroundColor = "FFFFFFEF"/>
            <jd2:listOfCompartments>
               <jd2:compartment id = "compartment" size = "1" visible = "false">
                  <jd2:boundingBox x = "0" y = "0" w = "0" h = "0"/>
                  <jd2:membraneStyle thickness = "12" color = "FFFFA500"/>
                  <jd2:interiorStyle color = "FFFFEEEE"/>
                  <jd2:text value = "compartment" visible = "true">
                     <jd2:position rx = "0" ry = "0"/>
                     <jd2:font fontName = "Arial" fontSize = "8" fontStyle = "" fontColor = "FF000000"/>
                  </jd2:text>
               </jd2:compartment>
               <jd2:compartment id = "System" size = "1" visible = "true">
                  <jd2:boundingBox x = "77" y = "10" w = "400" h = "484"/>
                  <jd2:membraneStyle thickness = "12" color = "FFFFA500"/>
                  <jd2:interiorStyle color = "FFFFEEEE"/>
                  <jd2:text value = "System" visible = "true">
                     <jd2:position rx = "182" ry = "468"/>
                     <jd2:font fontName = "Arial" fontSize = "8" fontStyle = "" fontColor = "FF000000"/>
                  </jd2:text>
               </jd2:compartment>
            </jd2:listOfCompartments>
            <jd2:listOfSpecies>
               <jd2:species id = "Oxa" boundaryCondition = "false" compartment = "compartment" initialConcentration = "10">
                  <jd2:boundingBox x = "207" y = "215"/>
                  <jd2:text value = "Oxa" visible = "true">
                     <jd2:position rx = "4" ry = "2"/>
                     <jd2:font fontName = "Arial" fontSize = "8" fontStyle = "" fontColor = "FF000000"/>
                  </jd2:text>
                  <jd2:complex id = "DefaultMolecule" w = "32" h = "16" boundarySpeciesStyle = "bsBox"
                               boundaryStyleColor = "FF0000FF" captionPosition = "npCenter">
                     <jd2:subunit shape = "suRoundSquare">
                        <jd2:boundingBox rx = "0" ry = "0" w = "32" h = "16"/>
                        <jd2:text value = "S1" visible = "false">
                           <jd2:position rx = "10" ry = "1"/>
                           <jd2:font fontName = "Arial" fontSize = "8" fontColor = "FF000000" fontStyle = ""/>
                        </jd2:text>
                        <jd2:color scheme = "gtLinear" startColor = "FFCCFFFF" endColor = "FFFFFFFF"/>
                        <jd2:edgeStyle color = "FF969696" thickness = "1" stroke = "dsSolid"/>
                     </jd2:subunit>
                  </jd2:complex>
               </jd2:species>
               <jd2:species id = "Cit" boundaryCondition = "false" compartment = "compartment" initialConcentration = "10">
                  <jd2:boundingBox x = "425" y = "246"/>
                  <jd2:text value = "Cit" visible = "true">
                     <jd2:position rx = "8" ry = "2"/>
                     <jd2:font fontName = "Arial" fontSize = "8" fontStyle = "" fontColor = "FF000000"/>
                  </jd2:text>
                  <jd2:complex id = "DefaultMolecule" w = "32" h = "16" boundarySpeciesStyle = "bsBox"
                               boundaryStyleColor = "FF0000FF" captionPosition = "npCenter">
                     <jd2:subunit shape = "suRoundSquare">
                        <jd2:boundingBox rx = "0" ry = "0" w = "32" h = "16"/>
                        <jd2:text value = "S1" visible = "false">
                           <jd2:position rx = "10" ry = "1"/>
                           <jd2:font fontName = "Arial" fontSize = "8" fontColor = "FF000000" fontStyle = ""/>
                        </jd2:text>
                        <jd2:color scheme = "gtLinear" startColor = "FFCCFFFF" endColor = "FFFFFFFF"/>
                        <jd2:edgeStyle color = "FF969696" thickness = "1" stroke = "dsSolid"/>
                     </jd2:subunit>
                  </jd2:complex>
               </jd2:species>
               <jd2:species id = "R5P" boundaryCondition = "false" compartment = "compartment" initialConcentration = "10">
                  <jd2:boundingBox x = "128" y = "101"/>
                  <jd2:text value = "R5P" visible = "true">
                     <jd2:position rx = "4" ry = "2"/>
                     <jd2:font fontName = "Arial" fontSize = "8" fontStyle = "" fontColor = "FF000000"/>
                  </jd2:text>
                  <jd2:complex id = "DefaultMolecule" w = "32" h = "16" boundarySpeciesStyle = "bsBox"
                               boundaryStyleColor = "FF0000FF" captionPosition = "npCenter">
                     <jd2:subunit shape = "suRoundSquare">
                        <jd2:boundingBox rx = "0" ry = "0" w = "32" h = "16"/>
                        <jd2:text value = "S1" visible = "false">
                           <jd2:position rx = "10" ry = "1"/>
                           <jd2:font fontName = "Arial" fontSize = "8" fontColor = "FF000000" fontStyle = ""/>
                        </jd2:text>
                        <jd2:color scheme = "gtLinear" startColor = "FFCCFFFF" endColor = "FFFFFFFF"/>
                        <jd2:edgeStyle color = "FF969696" thickness = "1" stroke = "dsSolid"/>
                     </jd2:subunit>
                  </jd2:complex>
               </jd2:species>
               <jd2:species id = "G6P" boundaryCondition = "false" compartment = "compartment" initialConcentration = "10">
                  <jd2:boundingBox x = "109" y = "36"/>
                  <jd2:text value = "G6P" visible = "true">
                     <jd2:position rx = "3" ry = "2"/>
                     <jd2:font fontName = "Arial" fontSize = "8" fontStyle = "" fontColor = "FF000000"/>
                  </jd2:text>
                  <jd2:complex id = "DefaultMolecule" w = "32" h = "16" boundarySpeciesStyle = "bsBox"
                               boundaryStyleColor = "FF0000FF" captionPosition = "npCenter">
                     <jd2:subunit shape = "suRoundSquare">
                        <jd2:boundingBox rx = "0" ry = "0" w = "32" h = "16"/>
                        <jd2:text value = "S1" visible = "false">
                           <jd2:position rx = "10" ry = "1"/>
                           <jd2:font fontName = "Arial" fontSize = "8" fontColor = "FF000000" fontStyle = ""/>
                        </jd2:text>
                        <jd2:color scheme = "gtLinear" startColor = "FFCCFFFF" endColor = "FFFFFFFF"/>
                        <jd2:edgeStyle color = "FF969696" thickness = "1" stroke = "dsSolid"/>
                     </jd2:subunit>
                  </jd2:complex>
               </jd2:species>
               <jd2:species id = "Glu" boundaryCondition = "false" compartment = "compartment" initialConcentration = "10">
                  <jd2:boundingBox x = "329" y = "404"/>
                  <jd2:text value = "Glu" visible = "true">
                     <jd2:position rx = "6" ry = "2"/>
                     <jd2:font fontName = "Arial" fontSize = "8" fontStyle = "" fontColor = "FF000000"/>
                  </jd2:text>
                  <jd2:complex id = "DefaultMolecule" w = "32" h = "16" boundarySpeciesStyle = "bsBox"
                               boundaryStyleColor = "FF0000FF" captionPosition = "npCenter">
                     <jd2:subunit shape = "suRoundSquare">
                        <jd2:boundingBox rx = "0" ry = "0" w = "32" h = "16"/>
                        <jd2:text value = "S1" visible = "false">
                           <jd2:position rx = "10" ry = "1"/>
                           <jd2:font fontName = "Arial" fontSize = "8" fontColor = "FF000000" fontStyle = ""/>
                        </jd2:text>
                        <jd2:color scheme = "gtLinear" startColor = "FFCCFFFF" endColor = "FFFFFFFF"/>
                        <jd2:edgeStyle color = "FF969696" thickness = "1" stroke = "dsSolid"/>
                     </jd2:subunit>
                  </jd2:complex>
               </jd2:species>
               <jd2:species id = "Asp" boundaryCondition = "false" compartment = "compartment" initialConcentration = "10">
                  <jd2:boundingBox x = "176" y = "306"/>
                  <jd2:text value = "Asp" visible = "true">
                     <jd2:position rx = "5" ry = "2"/>
                     <jd2:font fontName = "Arial" fontSize = "8" fontStyle = "" fontColor = "FF000000"/>
                  </jd2:text>
                  <jd2:complex id = "DefaultMolecule" w = "32" h = "16" boundarySpeciesStyle = "bsBox"
                               boundaryStyleColor = "FF0000FF" captionPosition = "npCenter">
                     <jd2:subunit shape = "suRoundSquare">
                        <jd2:boundingBox rx = "0" ry = "0" w = "32" h = "16"/>
                        <jd2:text value = "S1" visible = "false">
                           <jd2:position rx = "10" ry = "1"/>
                           <jd2:font fontName = "Arial" fontSize = "8" fontColor = "FF000000" fontStyle = ""/>
                        </jd2:text>
                        <jd2:color scheme = "gtLinear" startColor = "FFCCFFFF" endColor = "FFFFFFFF"/>
                        <jd2:edgeStyle color = "FF969696" thickness = "1" stroke = "dsSolid"/>
                     </jd2:subunit>
                  </jd2:complex>
               </jd2:species>
               <jd2:species id = "G3P" boundaryCondition = "false" compartment = "compartment" initialConcentration = "10">
                  <jd2:boundingBox x = "278" y = "62"/>
                  <jd2:text value = "G3P" visible = "true">
                     <jd2:position rx = "3" ry = "2"/>
                     <jd2:font fontName = "Arial" fontSize = "8" fontStyle = "" fontColor = "FF000000"/>
                  </jd2:text>
                  <jd2:complex id = "DefaultMolecule" w = "32" h = "16" boundarySpeciesStyle = "bsBox"
                               boundaryStyleColor = "FF0000FF" captionPosition = "npCenter">
                     <jd2:subunit shape = "suRoundSquare">
                        <jd2:boundingBox rx = "0" ry = "0" w = "32" h = "16"/>
                        <jd2:text value = "S1" visible = "false">
                           <jd2:position rx = "10" ry = "1"/>
                           <jd2:font fontName = "Arial" fontSize = "8" fontColor = "FF000000" fontStyle = ""/>
                        </jd2:text>
                        <jd2:color scheme = "gtLinear" startColor = "FFCCFFFF" endColor = "FFFFFFFF"/>
                        <jd2:edgeStyle color = "FF969696" thickness = "1" stroke = "dsSolid"/>
                     </jd2:subunit>
                  </jd2:complex>
               </jd2:species>
               <jd2:species id = "ACA" boundaryCondition = "false" compartment = "compartment" initialConcentration = "10">
                  <jd2:boundingBox x = "283" y = "196"/>
                  <jd2:text value = "ACA" visible = "true">
                     <jd2:position rx = "3" ry = "2"/>
                     <jd2:font fontName = "Arial" fontSize = "8" fontStyle = "" fontColor = "FF000000"/>
                  </jd2:text>
                  <jd2:complex id = "DefaultMolecule" w = "32" h = "16" boundarySpeciesStyle = "bsBox"
                               boundaryStyleColor = "FF0000FF" captionPosition = "npCenter">
                     <jd2:subunit shape = "suRoundSquare">
                        <jd2:boundingBox rx = "0" ry = "0" w = "32" h = "16"/>
                        <jd2:text value = "S1" visible = "false">
                           <jd2:position rx = "10" ry = "1"/>
                           <jd2:font fontName = "Arial" fontSize = "8" fontColor = "FF000000" fontStyle = ""/>
                        </jd2:text>
                        <jd2:color scheme = "gtLinear" startColor = "FFCCFFFF" endColor = "FFFFFFFF"/>
                        <jd2:edgeStyle color = "FF969696" thickness = "1" stroke = "dsSolid"/>
                     </jd2:subunit>
                  </jd2:complex>
               </jd2:species>
               <jd2:species id = "Mal" boundaryCondition = "false" compartment = "compartment" initialConcentration = "10">
                  <jd2:boundingBox x = "206" y = "270"/>
                  <jd2:text value = "Mal" visible = "true">
                     <jd2:position rx = "6" ry = "2"/>
                     <jd2:font fontName = "Arial" fontSize = "8" fontStyle = "" fontColor = "FF000000"/>
                  </jd2:text>
                  <jd2:complex id = "DefaultMolecule" w = "32" h = "16" boundarySpeciesStyle = "bsBox"
                               boundaryStyleColor = "FF0000FF" captionPosition = "npCenter">
                     <jd2:subunit shape = "suRoundSquare">
                        <jd2:boundingBox rx = "0" ry = "0" w = "32" h = "16"/>
                        <jd2:text value = "S1" visible = "false">
                           <jd2:position rx = "10" ry = "1"/>
                           <jd2:font fontName = "Arial" fontSize = "8" fontColor = "FF000000" fontStyle = ""/>
                        </jd2:text>
                        <jd2:color scheme = "gtLinear" startColor = "FFCCFFFF" endColor = "FFFFFFFF"/>
                        <jd2:edgeStyle color = "FF969696" thickness = "1" stroke = "dsSolid"/>
                     </jd2:subunit>
                  </jd2:complex>
               </jd2:species>
               <jd2:species id = "aKG" boundaryCondition = "false" compartment = "compartment" initialConcentration = "10">
                  <jd2:boundingBox x = "326" y = "302"/>
                  <jd2:text value = "aKG" visible = "true">
                     <jd2:position rx = "3" ry = "2"/>
                     <jd2:font fontName = "Arial" fontSize = "8" fontStyle = "" fontColor = "FF000000"/>
                  </jd2:text>
                  <jd2:complex id = "DefaultMolecule" w = "32" h = "16" boundarySpeciesStyle = "bsBox"
                               boundaryStyleColor = "FF0000FF" captionPosition = "npCenter">
                     <jd2:subunit shape = "suRoundSquare">
                        <jd2:boundingBox rx = "0" ry = "0" w = "32" h = "16"/>
                        <jd2:text value = "S1" visible = "false">
                           <jd2:position rx = "10" ry = "1"/>
                           <jd2:font fontName = "Arial" fontSize = "8" fontColor = "FF000000" fontStyle = ""/>
                        </jd2:text>
                        <jd2:color scheme = "gtLinear" startColor = "FFCCFFFF" endColor = "FFFFFFFF"/>
                        <jd2:edgeStyle color = "FF969696" thickness = "1" stroke = "dsSolid"/>
                     </jd2:subunit>
                  </jd2:complex>
               </jd2:species>
               <jd2:species id = "DAP" boundaryCondition = "false" compartment = "System" initialConcentration = "10">
                  <jd2:boundingBox x = "276" y = "21"/>
                  <jd2:text value = "DAP" visible = "true">
                     <jd2:position rx = "3" ry = "2"/>
                     <jd2:font fontName = "Arial" fontSize = "8" fontStyle = "" fontColor = "FF000000"/>
                  </jd2:text>
                  <jd2:complex id = "DefaultMolecule" w = "32" h = "16" boundarySpeciesStyle = "bsBox"
                               boundaryStyleColor = "FF0000FF" captionPosition = "npCenter">
                     <jd2:subunit shape = "suRoundSquare">
                        <jd2:boundingBox rx = "0" ry = "0" w = "32" h = "16"/>
                        <jd2:text value = "S1" visible = "false">
                           <jd2:position rx = "10" ry = "1"/>
                           <jd2:font fontName = "Arial" fontSize = "8" fontColor = "FF000000" fontStyle = ""/>
                        </jd2:text>
                        <jd2:color scheme = "gtLinear" startColor = "FFCCFFFF" endColor = "FFFFFFFF"/>
                        <jd2:edgeStyle color = "FF969696" thickness = "1" stroke = "dsSolid"/>
                     </jd2:subunit>
                  </jd2:complex>
               </jd2:species>
               <jd2:species id = "PYR" boundaryCondition = "false" compartment = "compartment" initialConcentration = "10">
                  <jd2:boundingBox x = "281" y = "130"/>
                  <jd2:text value = "PYR" visible = "true">
                     <jd2:position rx = "3" ry = "2"/>
                     <jd2:font fontName = "Arial" fontSize = "8" fontStyle = "" fontColor = "FF000000"/>
                  </jd2:text>
                  <jd2:complex id = "DefaultMolecule" w = "32" h = "16" boundarySpeciesStyle = "bsBox"
                               boundaryStyleColor = "FF0000FF" captionPosition = "npCenter">
                     <jd2:subunit shape = "suRoundSquare">
                        <jd2:boundingBox rx = "0" ry = "0" w = "32" h = "16"/>
                        <jd2:text value = "S1" visible = "false">
                           <jd2:position rx = "10" ry = "1"/>
                           <jd2:font fontName = "Arial" fontSize = "8" fontColor = "FF000000" fontStyle = ""/>
                        </jd2:text>
                        <jd2:color scheme = "gtLinear" startColor = "FFCCFFFF" endColor = "FFFFFFFF"/>
                        <jd2:edgeStyle color = "FF969696" thickness = "1" stroke = "dsSolid"/>
                     </jd2:subunit>
                  </jd2:complex>
               </jd2:species>
               <jd2:species id = "Py" boundaryCondition = "true" compartment = "compartment" initialConcentration = "10">
                  <jd2:boundingBox x = "177" y = "462"/>
                  <jd2:text value = "Py" visible = "true">
                     <jd2:position rx = "8" ry = "2"/>
                     <jd2:font fontName = "Arial" fontSize = "8" fontStyle = "" fontColor = "FF000000"/>
                  </jd2:text>
                  <jd2:complex id = "DefaultMolecule" w = "32" h = "16" boundarySpeciesStyle = "bsBox"
                               boundaryStyleColor = "FF0000FF" captionPosition = "npCenter">
                     <jd2:subunit shape = "suRoundSquare">
                        <jd2:boundingBox rx = "0" ry = "0" w = "32" h = "16"/>
                        <jd2:text value = "S1" visible = "false">
                           <jd2:position rx = "10" ry = "1"/>
                           <jd2:font fontName = "Arial" fontSize = "8" fontColor = "FF000000" fontStyle = ""/>
                        </jd2:text>
                        <jd2:color scheme = "gtLinear" startColor = "FFCCFFFF" endColor = "FFFFFFFF"/>
                        <jd2:edgeStyle color = "FF969696" thickness = "1" stroke = "dsSolid"/>
                     </jd2:subunit>
                  </jd2:complex>
               </jd2:species>
               <jd2:species id = "G" boundaryCondition = "true" compartment = "compartment" initialConcentration = "10">
                  <jd2:boundingBox x = "16" y = "40"/>
                  <jd2:text value = "G" visible = "true">
                     <jd2:position rx = "10" ry = "2"/>
                     <jd2:font fontName = "Arial" fontSize = "8" fontStyle = "" fontColor = "FF000000"/>
                  </jd2:text>
                  <jd2:complex id = "DefaultMolecule" w = "32" h = "16" boundarySpeciesStyle = "bsBox"
                               boundaryStyleColor = "FF0000FF" captionPosition = "npCenter">
                     <jd2:subunit shape = "suRoundSquare">
                        <jd2:boundingBox rx = "0" ry = "0" w = "32" h = "16"/>
                        <jd2:text value = "S1" visible = "false">
                           <jd2:position rx = "10" ry = "1"/>
                           <jd2:font fontName = "Arial" fontSize = "8" fontColor = "FF000000" fontStyle = ""/>
                        </jd2:text>
                        <jd2:color scheme = "gtLinear" startColor = "FFCCFFFF" endColor = "FFFFFFFF"/>
                        <jd2:edgeStyle color = "FF969696" thickness = "1" stroke = "dsSolid"/>
                     </jd2:subunit>
                  </jd2:complex>
               </jd2:species>
               <jd2:species id = "A" boundaryCondition = "true" compartment = "compartment" initialConcentration = "10">
                  <jd2:boundingBox x = "508" y = "297"/>
                  <jd2:text value = "A" visible = "true">
                     <jd2:position rx = "11" ry = "2"/>
                     <jd2:font fontName = "Arial" fontSize = "8" fontStyle = "" fontColor = "FF000000"/>
                  </jd2:text>
                  <jd2:complex id = "DefaultMolecule" w = "32" h = "16" boundarySpeciesStyle = "bsBox"
                               boundaryStyleColor = "FF0000FF" captionPosition = "npCenter">
                     <jd2:subunit shape = "suRoundSquare">
                        <jd2:boundingBox rx = "0" ry = "0" w = "32" h = "16"/>
                        <jd2:text value = "S1" visible = "false">
                           <jd2:position rx = "10" ry = "1"/>
                           <jd2:font fontName = "Arial" fontSize = "8" fontColor = "FF000000" fontStyle = ""/>
                        </jd2:text>
                        <jd2:color scheme = "gtLinear" startColor = "FFCCFFFF" endColor = "FFFFFFFF"/>
                        <jd2:edgeStyle color = "FF969696" thickness = "1" stroke = "dsSolid"/>
                     </jd2:subunit>
                  </jd2:complex>
               </jd2:species>
               <jd2:species id = "Q" boundaryCondition = "true" compartment = "compartment" initialConcentration = "10">
                  <jd2:boundingBox x = "13" y = "361"/>
                  <jd2:text value = "Q" visible = "true">
                     <jd2:position rx = "10" ry = "2"/>
                     <jd2:font fontName = "Arial" fontSize = "8" fontStyle = "" fontColor = "FF000000"/>
                  </jd2:text>
                  <jd2:complex id = "DefaultMolecule" w = "32" h = "16" boundarySpeciesStyle = "bsBox"
                               boundaryStyleColor = "FF0000FF" captionPosition = "npCenter">
                     <jd2:subunit shape = "suRoundSquare">
                        <jd2:boundingBox rx = "0" ry = "0" w = "32" h = "16"/>
                        <jd2:text value = "S1" visible = "false">
                           <jd2:position rx = "10" ry = "1"/>
                           <jd2:font fontName = "Arial" fontSize = "8" fontColor = "FF000000" fontStyle = ""/>
                        </jd2:text>
                        <jd2:color scheme = "gtLinear" startColor = "FFCCFFFF" endColor = "FFFFFFFF"/>
                        <jd2:edgeStyle color = "FF969696" thickness = "1" stroke = "dsSolid"/>
                     </jd2:subunit>
                  </jd2:complex>
               </jd2:species>
               <jd2:species id = "L" boundaryCondition = "true" compartment = "compartment" initialConcentration = "10">
                  <jd2:boundingBox x = "518" y = "57"/>
                  <jd2:text value = "L" visible = "true">
                     <jd2:position rx = "12" ry = "2"/>
                     <jd2:font fontName = "Arial" fontSize = "8" fontStyle = "" fontColor = "FF000000"/>
                  </jd2:text>
                  <jd2:complex id = "DefaultMolecule" w = "32" h = "16" boundarySpeciesStyle = "bsBox"
                               boundaryStyleColor = "FF0000FF" captionPosition = "npCenter">
                     <jd2:subunit shape = "suRoundSquare">
                        <jd2:boundingBox rx = "0" ry = "0" w = "32" h = "16"/>
                        <jd2:text value = "S1" visible = "false">
                           <jd2:position rx = "10" ry = "1"/>
                           <jd2:font fontName = "Arial" fontSize = "8" fontColor = "FF000000" fontStyle = ""/>
                        </jd2:text>
                        <jd2:color scheme = "gtLinear" startColor = "FFCCFFFF" endColor = "FFFFFFFF"/>
                        <jd2:edgeStyle color = "FF969696" thickness = "1" stroke = "dsSolid"/>
                     </jd2:subunit>
                  </jd2:complex>
               </jd2:species>
               <jd2:species id = "NH4" boundaryCondition = "true" compartment = "compartment" initialConcentration = "10">
                  <jd2:boundingBox x = "524" y = "440"/>
                  <jd2:text value = "NH4" visible = "true">
                     <jd2:position rx = "3" ry = "2"/>
                     <jd2:font fontName = "Arial" fontSize = "8" fontStyle = "" fontColor = "FF000000"/>
                  </jd2:text>
                  <jd2:complex id = "DefaultMolecule" w = "32" h = "16" boundarySpeciesStyle = "bsBox"
                               boundaryStyleColor = "FF0000FF" captionPosition = "npCenter">
                     <jd2:subunit shape = "suRoundSquare">
                        <jd2:boundingBox rx = "0" ry = "0" w = "32" h = "16"/>
                        <jd2:text value = "S1" visible = "false">
                           <jd2:position rx = "10" ry = "1"/>
                           <jd2:font fontName = "Arial" fontSize = "8" fontColor = "FF000000" fontStyle = ""/>
                        </jd2:text>
                        <jd2:color scheme = "gtLinear" startColor = "FFCCFFFF" endColor = "FFFFFFFF"/>
                        <jd2:edgeStyle color = "FF969696" thickness = "1" stroke = "dsSolid"/>
                     </jd2:subunit>
                  </jd2:complex>
               </jd2:species>
               <jd2:species id = "Pu" boundaryCondition = "true" compartment = "compartment" initialConcentration = "10">
                  <jd2:boundingBox x = "104" y = "467"/>
                  <jd2:text value = "Pu" visible = "true">
                     <jd2:position rx = "8" ry = "2"/>
                     <jd2:font fontName = "Arial" fontSize = "8" fontStyle = "" fontColor = "FF000000"/>
                  </jd2:text>
                  <jd2:complex id = "DefaultMolecule" w = "32" h = "16" boundarySpeciesStyle = "bsBox"
                               boundaryStyleColor = "FF0000FF" captionPosition = "npCenter">
                     <jd2:subunit shape = "suRoundSquare">
                        <jd2:boundingBox rx = "0" ry = "0" w = "32" h = "16"/>
                        <jd2:text value = "S1" visible = "false">
                           <jd2:position rx = "10" ry = "1"/>
                           <jd2:font fontName = "Arial" fontSize = "8" fontColor = "FF000000" fontStyle = ""/>
                        </jd2:text>
                        <jd2:color scheme = "gtLinear" startColor = "FFCCFFFF" endColor = "FFFFFFFF"/>
                        <jd2:edgeStyle color = "FF969696" thickness = "1" stroke = "dsSolid"/>
                     </jd2:subunit>
                  </jd2:complex>
               </jd2:species>
               <jd2:species id = "CO2" boundaryCondition = "true" compartment = "compartment" initialConcentration = "10">
                  <jd2:boundingBox x = "628" y = "329"/>
                  <jd2:text value = "CO2" visible = "true">
                     <jd2:position rx = "3" ry = "2"/>
                     <jd2:font fontName = "Arial" fontSize = "8" fontStyle = "" fontColor = "FF000000"/>
                  </jd2:text>
                  <jd2:complex id = "DefaultMolecule" w = "32" h = "16" boundarySpeciesStyle = "bsBox"
                               boundaryStyleColor = "FF0000FF" captionPosition = "npCenter">
                     <jd2:subunit shape = "suRoundSquare">
                        <jd2:boundingBox rx = "0" ry = "0" w = "32" h = "16"/>
                        <jd2:text value = "S1" visible = "false">
                           <jd2:position rx = "10" ry = "1"/>
                           <jd2:font fontName = "Arial" fontSize = "8" fontColor = "FF000000" fontStyle = ""/>
                        </jd2:text>
                        <jd2:color scheme = "gtLinear" startColor = "FFCCFFFF" endColor = "FFFFFFFF"/>
                        <jd2:edgeStyle color = "FF969696" thickness = "1" stroke = "dsSolid"/>
                     </jd2:subunit>
                  </jd2:complex>
               </jd2:species>
            </jd2:listOfSpecies>
            <jd2:listOfReactions>
               <jd2:reaction id = "E7" reversible = "true">
                  <jd2:listOfReactants>
                     <jd2:speciesReference species = "Glu" stoichiometry = "1"/>
                     <jd2:speciesReference species = "PYR" stoichiometry = "1"/>
                  </jd2:listOfReactants>
                  <jd2:listOfProducts>
                     <jd2:speciesReference species = "aKG" stoichiometry = "1"/>
                     <jd2:speciesReference species = "A" stoichiometry = "1"/>
                  </jd2:listOfProducts>
                  <jd2:listOfModifierEdges/>
                  <jd2:kineticLaw type = "explicit">
                     <jd2:rateEquation value = ""/>
                  </jd2:kineticLaw>
                  <jd2:display arrowStyle = "ar1" arrowFillColor = "FF000000" lineColor = "FF3366FF" lineThickness = "2">
                     <jd2:edgeCenter x = "439" y = "358"/>
                     <jd2:lineType type = "ltBezier">
                        <jd2:edge type = "substrate">
                           <jd2:pt x = "345" y = "412" type = "substrate" speciesRef = "Glu"/>
                           <jd2:pt x = "386" y = "403" type = "controlPoint"/>
                           <jd2:pt x = "459" y = "394" type = "controlPoint"/>
                           <jd2:pt x = "439" y = "358" type = "centerPoint"/>
                        </jd2:edge>
                        <jd2:edge type = "substrate">
                           <jd2:pt x = "297" y = "138" type = "substrate" speciesRef = "PYR"/>
                           <jd2:pt x = "842" y = "297" type = "controlPoint"/>
                           <jd2:pt x = "459" y = "394" type = "controlPoint"/>
                           <jd2:pt x = "439" y = "358" type = "centerPoint"/>
                        </jd2:edge>
                        <jd2:edge type = "product">
                           <jd2:pt x = "439" y = "358" type = "centerPoint"/>
                           <jd2:pt x = "419" y = "322" type = "controlPoint"/>
                           <jd2:pt x = "383" y = "330" type = "controlPoint"/>
                           <jd2:pt x = "342" y = "310" type = "product" speciesRef = "aKG"/>
                        </jd2:edge>
                        <jd2:edge type = "product">
                           <jd2:pt x = "439" y = "358" type = "centerPoint"/>
                           <jd2:pt x = "419" y = "322" type = "controlPoint"/>
                           <jd2:pt x = "437" y = "303" type = "controlPoint"/>
                           <jd2:pt x = "524" y = "305" type = "product" speciesRef = "A"/>
                        </jd2:edge>
                     </jd2:lineType>
                  </jd2:display>
               </jd2:reaction>
               <jd2:reaction id = "E17" reversible = "false">
                  <jd2:listOfReactants>
                     <jd2:speciesReference species = "R5P" stoichiometry = "1"/>
                     <jd2:speciesReference species = "Asp" stoichiometry = "1"/>
                     <jd2:speciesReference species = "Q" stoichiometry = "1"/>
                  </jd2:listOfReactants>
                  <jd2:listOfProducts>
                     <jd2:speciesReference species = "Pu" stoichiometry = "1"/>
                  </jd2:listOfProducts>
                  <jd2:listOfModifierEdges/>
                  <jd2:kineticLaw type = "explicit">
                     <jd2:rateEquation value = ""/>
                  </jd2:kineticLaw>
                  <jd2:display arrowStyle = "ar1" arrowFillColor = "FF000000" lineColor = "FF969696" lineThickness = "2">
                     <jd2:edgeCenter x = "96" y = "435"/>
                     <jd2:lineType type = "ltBezier">
                        <jd2:edge type = "substrate">
                           <jd2:pt x = "144" y = "109" type = "substrate" speciesRef = "R5P"/>
                           <jd2:pt x = "67" y = "153" type = "controlPoint"/>
                           <jd2:pt x = "87" y = "420" type = "controlPoint"/>
                           <jd2:pt x = "96" y = "435" type = "centerPoint"/>
                        </jd2:edge>
                        <jd2:edge type = "substrate">
                           <jd2:pt x = "192" y = "314" type = "substrate" speciesRef = "Asp"/>
                           <jd2:pt x = "107" y = "370" type = "controlPoint"/>
                           <jd2:pt x = "87" y = "420" type = "controlPoint"/>
                           <jd2:pt x = "96" y = "435" type = "centerPoint"/>
                        </jd2:edge>
                        <jd2:edge type = "substrate">
                           <jd2:pt x = "29" y = "369" type = "substrate" speciesRef = "Q"/>
                           <jd2:pt x = "42" y = "421" type = "controlPoint"/>
                           <jd2:pt x = "87" y = "420" type = "controlPoint"/>
                           <jd2:pt x = "96" y = "435" type = "centerPoint"/>
                        </jd2:edge>
                        <jd2:edge type = "product">
                           <jd2:pt x = "96" y = "435" type = "centerPoint"/>
                           <jd2:pt x = "105" y = "450" type = "controlPoint"/>
                           <jd2:pt x = "97" y = "436" type = "controlPoint"/>
                           <jd2:pt x = "120" y = "475" type = "product" speciesRef = "Pu"/>
                        </jd2:edge>
                     </jd2:lineType>
                  </jd2:display>
               </jd2:reaction>
               <jd2:reaction id = "E12" reversible = "false">
                  <jd2:listOfReactants>
                     <jd2:speciesReference species = "Mal" stoichiometry = "1"/>
                  </jd2:listOfReactants>
                  <jd2:listOfProducts>
                     <jd2:speciesReference species = "Oxa" stoichiometry = "1"/>
                  </jd2:listOfProducts>
                  <jd2:listOfModifierEdges/>
                  <jd2:kineticLaw type = "explicit">
                     <jd2:rateEquation value = ""/>
                  </jd2:kineticLaw>
                  <jd2:display arrowStyle = "ar1" arrowFillColor = "FF000000" lineColor = "FF000000" lineThickness = "2">
                     <jd2:lineType type = "ltBezier">
                        <jd2:edge>
                           <jd2:pt x = "222" y = "278" type = "substrate" speciesRef = "Mal"/>
                           <jd2:pt x = "206" y = "259" type = "controlPoint"/>
                           <jd2:pt x = "211" y = "245" type = "controlPoint"/>
                           <jd2:pt x = "223" y = "223" type = "product" speciesRef = "Oxa"/>
                        </jd2:edge>
                     </jd2:lineType>
                  </jd2:display>
               </jd2:reaction>
               <jd2:reaction id = "E6" reversible = "true">
                  <jd2:listOfReactants>
                     <jd2:speciesReference species = "PYR" stoichiometry = "1"/>
                  </jd2:listOfReactants>
                  <jd2:listOfProducts>
                     <jd2:speciesReference species = "L" stoichiometry = "1"/>
                  </jd2:listOfProducts>
                  <jd2:listOfModifierEdges/>
                  <jd2:kineticLaw type = "explicit">
                     <jd2:rateEquation value = ""/>
                  </jd2:kineticLaw>
                  <jd2:display arrowStyle = "ar1" arrowFillColor = "FF000000" lineColor = "FF339966" lineThickness = "2">
                     <jd2:lineType type = "ltBezier">
                        <jd2:edge>
                           <jd2:pt x = "297" y = "138" type = "substrate" speciesRef = "PYR"/>
                           <jd2:pt x = "386" y = "136" type = "controlPoint"/>
                           <jd2:pt x = "468" y = "138" type = "controlPoint"/>
                           <jd2:pt x = "534" y = "65" type = "product" speciesRef = "L"/>
                        </jd2:edge>
                     </jd2:lineType>
                  </jd2:display>
               </jd2:reaction>
               <jd2:reaction id = "E10" reversible = "false">
                  <jd2:listOfReactants>
                     <jd2:speciesReference species = "Cit" stoichiometry = "1"/>
                  </jd2:listOfReactants>
                  <jd2:listOfProducts>
                     <jd2:speciesReference species = "aKG" stoichiometry = "1"/>
                     <jd2:speciesReference species = "CO2" stoichiometry = "1"/>
                  </jd2:listOfProducts>
                  <jd2:listOfModifierEdges/>
                  <jd2:kineticLaw type = "explicit">
                     <jd2:rateEquation value = ""/>
                  </jd2:kineticLaw>
                  <jd2:display arrowStyle = "ar1" arrowFillColor = "FF000000" lineColor = "FFFF9900" lineThickness = "2">
                     <jd2:edgeCenter x = "419" y = "285"/>
                     <jd2:lineType type = "ltBezier">
                        <jd2:edge type = "substrate">
                           <jd2:pt x = "441" y = "254" type = "substrate" speciesRef = "Cit"/>
                           <jd2:pt x = "414" y = "292" type = "controlPoint"/>
                           <jd2:pt x = "424" y = "278" type = "controlPoint"/>
                           <jd2:pt x = "419" y = "285" type = "centerPoint"/>
                        </jd2:edge>
                        <jd2:edge type = "product">
                           <jd2:pt x = "419" y = "285" type = "centerPoint"/>
                           <jd2:pt x = "414" y = "292" type = "controlPoint"/>
                           <jd2:pt x = "376" y = "299" type = "controlPoint"/>
                           <jd2:pt x = "342" y = "310" type = "product" speciesRef = "aKG"/>
                        </jd2:edge>
                        <jd2:edge type = "product">
                           <jd2:pt x = "419" y = "285" type = "centerPoint"/>
                           <jd2:pt x = "414" y = "292" type = "controlPoint"/>
                           <jd2:pt x = "391" y = "360" type = "controlPoint"/>
                           <jd2:pt x = "644" y = "337" type = "product" speciesRef = "CO2"/>
                        </jd2:edge>
                     </jd2:lineType>
                  </jd2:display>
               </jd2:reaction>
               <jd2:reaction id = "E1" reversible = "false">
                  <jd2:listOfReactants>
                     <jd2:speciesReference species = "G" stoichiometry = "1"/>
                  </jd2:listOfReactants>
                  <jd2:listOfProducts>
                     <jd2:speciesReference species = "G6P" stoichiometry = "1"/>
                  </jd2:listOfProducts>
                  <jd2:listOfModifierEdges/>
                  <jd2:kineticLaw type = "explicit">
                     <jd2:rateEquation value = ""/>
                  </jd2:kineticLaw>
                  <jd2:display arrowStyle = "ar1" arrowFillColor = "FF000000" lineColor = "FF000000" lineThickness = "2">
                     <jd2:lineType type = "ltBezier">
                        <jd2:edge>
                           <jd2:pt x = "32" y = "48" type = "substrate" speciesRef = "G"/>
                           <jd2:pt x = "66" y = "49" type = "controlPoint"/>
                           <jd2:pt x = "87" y = "47" type = "controlPoint"/>
                           <jd2:pt x = "125" y = "44" type = "product" speciesRef = "G6P"/>
                        </jd2:edge>
                     </jd2:lineType>
                  </jd2:display>
               </jd2:reaction>
               <jd2:reaction id = "E2" reversible = "true">
                  <jd2:listOfReactants>
                     <jd2:speciesReference species = "G6P" stoichiometry = "1"/>
                  </jd2:listOfReactants>
                  <jd2:listOfProducts>
                     <jd2:speciesReference species = "DAP" stoichiometry = "1"/>
                     <jd2:speciesReference species = "G3P" stoichiometry = "1"/>
                  </jd2:listOfProducts>
                  <jd2:listOfModifierEdges/>
                  <jd2:kineticLaw type = "explicit">
                     <jd2:rateEquation value = ""/>
                  </jd2:kineticLaw>
                  <jd2:display arrowStyle = "ar1" arrowFillColor = "FF000000" lineColor = "FF000000" lineThickness = "2">
                     <jd2:edgeCenter x = "222" y = "47"/>
                     <jd2:lineType type = "ltBezier">
                        <jd2:edge type = "substrate">
                           <jd2:pt x = "125" y = "44" type = "substrate" speciesRef = "G6P"/>
                           <jd2:pt x = "173" y = "51" type = "controlPoint"/>
                           <jd2:pt x = "208" y = "51" type = "controlPoint"/>
                           <jd2:pt x = "222" y = "47" type = "centerPoint"/>
                        </jd2:edge>
                        <jd2:edge type = "product">
                           <jd2:pt x = "222" y = "47" type = "centerPoint"/>
                           <jd2:pt x = "236" y = "43" type = "controlPoint"/>
                           <jd2:pt x = "236" y = "27" type = "controlPoint"/>
                           <jd2:pt x = "292" y = "29" type = "product" speciesRef = "DAP"/>
                        </jd2:edge>
                        <jd2:edge type = "product">
                           <jd2:pt x = "222" y = "47" type = "centerPoint"/>
                           <jd2:pt x = "236" y = "43" type = "controlPoint"/>
                           <jd2:pt x = "223" y = "70" type = "controlPoint"/>
                           <jd2:pt x = "294" y = "70" type = "product" speciesRef = "G3P"/>
                        </jd2:edge>
                     </jd2:lineType>
                  </jd2:display>
               </jd2:reaction>
               <jd2:reaction id = "E9" reversible = "false">
                  <jd2:listOfReactants>
                     <jd2:speciesReference species = "Oxa" stoichiometry = "1"/>
                     <jd2:speciesReference species = "ACA" stoichiometry = "1"/>
                  </jd2:listOfReactants>
                  <jd2:listOfProducts>
                     <jd2:speciesReference species = "Cit" stoichiometry = "1"/>
                  </jd2:listOfProducts>
                  <jd2:listOfModifierEdges/>
                  <jd2:kineticLaw type = "explicit">
                     <jd2:rateEquation value = ""/>
                  </jd2:kineticLaw>
                  <jd2:display arrowStyle = "ar1" arrowFillColor = "FF000000" lineColor = "FF000000" lineThickness = "2">
                     <jd2:edgeCenter x = "362" y = "235"/>
                     <jd2:lineType type = "ltBezier">
                        <jd2:edge type = "substrate">
                           <jd2:pt x = "223" y = "223" type = "substrate" speciesRef = "Oxa"/>
                           <jd2:pt x = "271" y = "241" type = "controlPoint"/>
                           <jd2:pt x = "350" y = "233" type = "controlPoint"/>
                           <jd2:pt x = "362" y = "235" type = "centerPoint"/>
                        </jd2:edge>
                        <jd2:edge type = "substrate">
                           <jd2:pt x = "299" y = "204" type = "substrate" speciesRef = "ACA"/>
                           <jd2:pt x = "357" y = "218" type = "controlPoint"/>
                           <jd2:pt x = "350" y = "233" type = "controlPoint"/>
                           <jd2:pt x = "362" y = "235" type = "centerPoint"/>
                        </jd2:edge>
                        <jd2:edge type = "product">
                           <jd2:pt x = "362" y = "235" type = "centerPoint"/>
                           <jd2:pt x = "374" y = "237" type = "controlPoint"/>
                           <jd2:pt x = "386" y = "238" type = "controlPoint"/>
                           <jd2:pt x = "441" y = "254" type = "product" speciesRef = "Cit"/>
                        </jd2:edge>
                     </jd2:lineType>
                  </jd2:display>
               </jd2:reaction>
               <jd2:reaction id = "E14" reversible = "false">
                  <jd2:listOfReactants>
                     <jd2:speciesReference species = "Oxa" stoichiometry = "1"/>
                     <jd2:speciesReference species = "Glu" stoichiometry = "1"/>
                  </jd2:listOfReactants>
                  <jd2:listOfProducts>
                     <jd2:speciesReference species = "aKG" stoichiometry = "1"/>
                     <jd2:speciesReference species = "Asp" stoichiometry = "1"/>
                  </jd2:listOfProducts>
                  <jd2:listOfModifierEdges/>
                  <jd2:kineticLaw type = "explicit">
                     <jd2:rateEquation value = ""/>
                  </jd2:kineticLaw>
                  <jd2:display arrowStyle = "ar1" arrowFillColor = "FF000000" lineColor = "FF000000" lineThickness = "2">
                     <jd2:edgeCenter x = "246" y = "360"/>
                     <jd2:lineType type = "ltBezier">
                        <jd2:edge type = "substrate">
                           <jd2:pt x = "223" y = "223" type = "substrate" speciesRef = "Oxa"/>
                           <jd2:pt x = "59" y = "316" type = "controlPoint"/>
                           <jd2:pt x = "235" y = "395" type = "controlPoint"/>
                           <jd2:pt x = "246" y = "360" type = "centerPoint"/>
                        </jd2:edge>
                        <jd2:edge type = "substrate">
                           <jd2:pt x = "345" y = "412" type = "substrate" speciesRef = "Glu"/>
                           <jd2:pt x = "301" y = "396" type = "controlPoint"/>
                           <jd2:pt x = "235" y = "395" type = "controlPoint"/>
                           <jd2:pt x = "246" y = "360" type = "centerPoint"/>
                        </jd2:edge>
                        <jd2:edge type = "product">
                           <jd2:pt x = "246" y = "360" type = "centerPoint"/>
                           <jd2:pt x = "257" y = "325" type = "controlPoint"/>
                           <jd2:pt x = "278" y = "321" type = "controlPoint"/>
                           <jd2:pt x = "342" y = "310" type = "product" speciesRef = "aKG"/>
                        </jd2:edge>
                        <jd2:edge type = "product">
                           <jd2:pt x = "246" y = "360" type = "centerPoint"/>
                           <jd2:pt x = "257" y = "325" type = "controlPoint"/>
                           <jd2:pt x = "237" y = "330" type = "controlPoint"/>
                           <jd2:pt x = "192" y = "314" type = "product" speciesRef = "Asp"/>
                        </jd2:edge>
                     </jd2:lineType>
                  </jd2:display>
               </jd2:reaction>
               <jd2:reaction id = "E15" reversible = "false">
                  <jd2:listOfReactants>
                     <jd2:speciesReference species = "Glu" stoichiometry = "1"/>
                  </jd2:listOfReactants>
                  <jd2:listOfProducts>
                     <jd2:speciesReference species = "NH4" stoichiometry = "1"/>
                     <jd2:speciesReference species = "aKG" stoichiometry = "1"/>
                  </jd2:listOfProducts>
                  <jd2:listOfModifierEdges/>
                  <jd2:kineticLaw type = "explicit">
                     <jd2:rateEquation value = ""/>
                  </jd2:kineticLaw>
                  <jd2:display arrowStyle = "ar1" arrowFillColor = "FF000000" lineColor = "FF993366" lineThickness = "2">
                     <jd2:edgeCenter x = "346" y = "375"/>
                     <jd2:lineType type = "ltBezier">
                        <jd2:edge type = "substrate">
                           <jd2:pt x = "345" y = "412" type = "substrate" speciesRef = "Glu"/>
                           <jd2:pt x = "343" y = "388" type = "controlPoint"/>
                           <jd2:pt x = "339" y = "386" type = "controlPoint"/>
                           <jd2:pt x = "346" y = "375" type = "centerPoint"/>
                        </jd2:edge>
                        <jd2:edge type = "product">
                           <jd2:pt x = "346" y = "375" type = "centerPoint"/>
                           <jd2:pt x = "353" y = "364" type = "controlPoint"/>
                           <jd2:pt x = "383" y = "364" type = "controlPoint"/>
                           <jd2:pt x = "540" y = "448" type = "product" speciesRef = "NH4"/>
                        </jd2:edge>
                        <jd2:edge type = "product">
                           <jd2:pt x = "346" y = "375" type = "centerPoint"/>
                           <jd2:pt x = "353" y = "364" type = "controlPoint"/>
                           <jd2:pt x = "342" y = "338" type = "controlPoint"/>
                           <jd2:pt x = "342" y = "310" type = "product" speciesRef = "aKG"/>
                        </jd2:edge>
                     </jd2:lineType>
                  </jd2:display>
               </jd2:reaction>
               <jd2:reaction id = "E4" reversible = "true">
                  <jd2:listOfReactants>
                     <jd2:speciesReference species = "DAP" stoichiometry = "1"/>
                  </jd2:listOfReactants>
                  <jd2:listOfProducts>
                     <jd2:speciesReference species = "G3P" stoichiometry = "1"/>
                  </jd2:listOfProducts>
                  <jd2:listOfModifierEdges/>
                  <jd2:kineticLaw type = "explicit">
                     <jd2:rateEquation value = ""/>
                  </jd2:kineticLaw>
                  <jd2:display arrowStyle = "ar1" arrowFillColor = "FF000000" lineColor = "FF000000" lineThickness = "2">
                     <jd2:lineType type = "ltBezier">
                        <jd2:edge>
                           <jd2:pt x = "292" y = "29" type = "substrate" speciesRef = "DAP"/>
                           <jd2:pt x = "374" y = "37" type = "controlPoint"/>
                           <jd2:pt x = "348" y = "67" type = "controlPoint"/>
                           <jd2:pt x = "294" y = "70" type = "product" speciesRef = "G3P"/>
                        </jd2:edge>
                     </jd2:lineType>
                  </jd2:display>
               </jd2:reaction>
               <jd2:reaction id = "E16" reversible = "false">
                  <jd2:listOfReactants>
                     <jd2:speciesReference species = "Q" stoichiometry = "1"/>
                  </jd2:listOfReactants>
                  <jd2:listOfProducts>
                     <jd2:speciesReference species = "NH4" stoichiometry = "1"/>
                     <jd2:speciesReference species = "Glu" stoichiometry = "1"/>
                  </jd2:listOfProducts>
                  <jd2:listOfModifierEdges/>
                  <jd2:kineticLaw type = "explicit">
                     <jd2:rateEquation value = ""/>
                  </jd2:kineticLaw>
                  <jd2:display arrowStyle = "ar1" arrowFillColor = "FF000000" lineColor = "FF993366" lineThickness = "2">
                     <jd2:edgeCenter x = "272" y = "443"/>
                     <jd2:lineType type = "ltBezier">
                        <jd2:edge type = "substrate">
                           <jd2:pt x = "29" y = "369" type = "substrate" speciesRef = "Q"/>
                           <jd2:pt x = "164" y = "386" type = "controlPoint"/>
                           <jd2:pt x = "232" y = "434" type = "controlPoint"/>
                           <jd2:pt x = "272" y = "443" type = "centerPoint"/>
                        </jd2:edge>
                        <jd2:edge type = "product">
                           <jd2:pt x = "272" y = "443" type = "centerPoint"/>
                           <jd2:pt x = "312" y = "452" type = "controlPoint"/>
                           <jd2:pt x = "475" y = "454" type = "controlPoint"/>
                           <jd2:pt x = "540" y = "448" type = "product" speciesRef = "NH4"/>
                        </jd2:edge>
                        <jd2:edge type = "product">
                           <jd2:pt x = "272" y = "443" type = "centerPoint"/>
                           <jd2:pt x = "312" y = "452" type = "controlPoint"/>
                           <jd2:pt x = "320" y = "437" type = "controlPoint"/>
                           <jd2:pt x = "345" y = "412" type = "product" speciesRef = "Glu"/>
                        </jd2:edge>
                     </jd2:lineType>
                  </jd2:display>
               </jd2:reaction>
               <jd2:reaction id = "E13" reversible = "false">
                  <jd2:listOfReactants>
                     <jd2:speciesReference species = "Mal" stoichiometry = "1"/>
                  </jd2:listOfReactants>
                  <jd2:listOfProducts>
                     <jd2:speciesReference species = "CO2" stoichiometry = "1"/>
                     <jd2:speciesReference species = "PYR" stoichiometry = "1"/>
                  </jd2:listOfProducts>
                  <jd2:listOfModifierEdges/>
                  <jd2:kineticLaw type = "explicit">
                     <jd2:rateEquation value = ""/>
                  </jd2:kineticLaw>
                  <jd2:display arrowStyle = "ar1" arrowFillColor = "FF000000" lineColor = "FFFF9900" lineThickness = "2">
                     <jd2:edgeCenter x = "172" y = "192"/>
                     <jd2:lineType type = "ltBezier">
                        <jd2:edge type = "substrate">
                           <jd2:pt x = "222" y = "278" type = "substrate" speciesRef = "Mal"/>
                           <jd2:pt x = "148" y = "228" type = "controlPoint"/>
                           <jd2:pt x = "169" y = "204" type = "controlPoint"/>
                           <jd2:pt x = "172" y = "192" type = "centerPoint"/>
                        </jd2:edge>
                        <jd2:edge type = "product">
                           <jd2:pt x = "172" y = "192" type = "centerPoint"/>
                           <jd2:pt x = "175" y = "180" type = "controlPoint"/>
                           <jd2:pt x = "290" y = "106" type = "controlPoint"/>
                           <jd2:pt x = "644" y = "337" type = "product" speciesRef = "CO2"/>
                        </jd2:edge>
                        <jd2:edge type = "product">
                           <jd2:pt x = "172" y = "192" type = "centerPoint"/>
                           <jd2:pt x = "175" y = "180" type = "controlPoint"/>
                           <jd2:pt x = "180" y = "161" type = "controlPoint"/>
                           <jd2:pt x = "297" y = "138" type = "product" speciesRef = "PYR"/>
                        </jd2:edge>
                     </jd2:lineType>
                  </jd2:display>
               </jd2:reaction>
               <jd2:reaction id = "E5" reversible = "true">
                  <jd2:listOfReactants>
                     <jd2:speciesReference species = "G3P" stoichiometry = "1"/>
                  </jd2:listOfReactants>
                  <jd2:listOfProducts>
                     <jd2:speciesReference species = "PYR" stoichiometry = "1"/>
                  </jd2:listOfProducts>
                  <jd2:listOfModifierEdges/>
                  <jd2:kineticLaw type = "explicit">
                     <jd2:rateEquation value = ""/>
                  </jd2:kineticLaw>
                  <jd2:display arrowStyle = "ar1" arrowFillColor = "FF000000" lineColor = "FF000000" lineThickness = "2">
                     <jd2:lineType type = "ltBezier">
                        <jd2:edge>
                           <jd2:pt x = "294" y = "70" type = "substrate" speciesRef = "G3P"/>
                           <jd2:pt x = "299" y = "102" type = "controlPoint"/>
                           <jd2:pt x = "297" y = "111" type = "controlPoint"/>
                           <jd2:pt x = "297" y = "138" type = "product" speciesRef = "PYR"/>
                        </jd2:edge>
                     </jd2:lineType>
                  </jd2:display>
               </jd2:reaction>
               <jd2:reaction id = "E11" reversible = "false">
                  <jd2:listOfReactants>
                     <jd2:speciesReference species = "aKG" stoichiometry = "1"/>
                  </jd2:listOfReactants>
                  <jd2:listOfProducts>
                     <jd2:speciesReference species = "Mal" stoichiometry = "1"/>
                     <jd2:speciesReference species = "CO2" stoichiometry = "1"/>
                  </jd2:listOfProducts>
                  <jd2:listOfModifierEdges/>
                  <jd2:kineticLaw type = "explicit">
                     <jd2:rateEquation value = ""/>
                  </jd2:kineticLaw>
                  <jd2:display arrowStyle = "ar1" arrowFillColor = "FF000000" lineColor = "FFFF9900" lineThickness = "2">
                     <jd2:edgeCenter x = "275" y = "313"/>
                     <jd2:lineType type = "ltBezier">
                        <jd2:edge type = "substrate">
                           <jd2:pt x = "342" y = "310" type = "substrate" speciesRef = "aKG"/>
                           <jd2:pt x = "296" y = "280" type = "controlPoint"/>
                           <jd2:pt x = "287" y = "314" type = "controlPoint"/>
                           <jd2:pt x = "275" y = "313" type = "centerPoint"/>
                        </jd2:edge>
                        <jd2:edge type = "product">
                           <jd2:pt x = "275" y = "313" type = "centerPoint"/>
                           <jd2:pt x = "263" y = "312" type = "controlPoint"/>
                           <jd2:pt x = "251" y = "302" type = "controlPoint"/>
                           <jd2:pt x = "222" y = "278" type = "product" speciesRef = "Mal"/>
                        </jd2:edge>
                        <jd2:edge type = "product">
                           <jd2:pt x = "275" y = "313" type = "centerPoint"/>
                           <jd2:pt x = "263" y = "312" type = "controlPoint"/>
                           <jd2:pt x = "448" y = "424" type = "controlPoint"/>
                           <jd2:pt x = "644" y = "337" type = "product" speciesRef = "CO2"/>
                        </jd2:edge>
                     </jd2:lineType>
                  </jd2:display>
               </jd2:reaction>
               <jd2:reaction id = "E3" reversible = "false">
                  <jd2:listOfReactants>
                     <jd2:speciesReference species = "G6P" stoichiometry = "1"/>
                  </jd2:listOfReactants>
                  <jd2:listOfProducts>
                     <jd2:speciesReference species = "R5P" stoichiometry = "1"/>
                     <jd2:speciesReference species = "CO2" stoichiometry = "1"/>
                  </jd2:listOfProducts>
                  <jd2:listOfModifierEdges/>
                  <jd2:kineticLaw type = "explicit">
                     <jd2:rateEquation value = ""/>
                  </jd2:kineticLaw>
                  <jd2:display arrowStyle = "ar1" arrowFillColor = "FF000000" lineColor = "FFFF9900" lineThickness = "2">
                     <jd2:edgeCenter x = "151" y = "74"/>
                     <jd2:lineType type = "ltBezier">
                        <jd2:edge type = "substrate">
                           <jd2:pt x = "125" y = "44" type = "substrate" speciesRef = "G6P"/>
                           <jd2:pt x = "144" y = "65" type = "controlPoint"/>
                           <jd2:pt x = "152" y = "75" type = "controlPoint"/>
                           <jd2:pt x = "151" y = "74" type = "centerPoint"/>
                        </jd2:edge>
                        <jd2:edge type = "product">
                           <jd2:pt x = "151" y = "74" type = "centerPoint"/>
                           <jd2:pt x = "150" y = "73" type = "controlPoint"/>
                           <jd2:pt x = "150" y = "75" type = "controlPoint"/>
                           <jd2:pt x = "144" y = "109" type = "product" speciesRef = "R5P"/>
                        </jd2:edge>
                        <jd2:edge type = "product">
                           <jd2:pt x = "151" y = "74" type = "centerPoint"/>
                           <jd2:pt x = "150" y = "73" type = "controlPoint"/>
                           <jd2:pt x = "799" y = "147" type = "controlPoint"/>
                           <jd2:pt x = "644" y = "337" type = "product" speciesRef = "CO2"/>
                        </jd2:edge>
                     </jd2:lineType>
                  </jd2:display>
               </jd2:reaction>
               <jd2:reaction id = "E8" reversible = "false">
                  <jd2:listOfReactants>
                     <jd2:speciesReference species = "PYR" stoichiometry = "1"/>
                  </jd2:listOfReactants>
                  <jd2:listOfProducts>
                     <jd2:speciesReference species = "ACA" stoichiometry = "1"/>
                     <jd2:speciesReference species = "CO2" stoichiometry = "1"/>
                  </jd2:listOfProducts>
                  <jd2:listOfModifierEdges/>
                  <jd2:kineticLaw type = "explicit">
                     <jd2:rateEquation value = ""/>
                  </jd2:kineticLaw>
                  <jd2:display arrowStyle = "ar1" arrowFillColor = "FF000000" lineColor = "FFFF9900" lineThickness = "2">
                     <jd2:edgeCenter x = "304" y = "160"/>
                     <jd2:lineType type = "ltBezier">
                        <jd2:edge type = "substrate">
                           <jd2:pt x = "297" y = "138" type = "substrate" speciesRef = "PYR"/>
                           <jd2:pt x = "308" y = "164" type = "controlPoint"/>
                           <jd2:pt x = "302" y = "154" type = "controlPoint"/>
                           <jd2:pt x = "304" y = "160" type = "centerPoint"/>
                        </jd2:edge>
                        <jd2:edge type = "product">
                           <jd2:pt x = "304" y = "160" type = "centerPoint"/>
                           <jd2:pt x = "306" y = "166" type = "controlPoint"/>
                           <jd2:pt x = "304" y = "178" type = "controlPoint"/>
                           <jd2:pt x = "299" y = "204" type = "product" speciesRef = "ACA"/>
                        </jd2:edge>
                        <jd2:edge type = "product">
                           <jd2:pt x = "304" y = "160" type = "centerPoint"/>
                           <jd2:pt x = "306" y = "166" type = "controlPoint"/>
                           <jd2:pt x = "683" y = "184" type = "controlPoint"/>
                           <jd2:pt x = "644" y = "337" type = "product" speciesRef = "CO2"/>
                        </jd2:edge>
                     </jd2:lineType>
                  </jd2:display>
               </jd2:reaction>
               <jd2:reaction id = "J18" reversible = "false">
                  <jd2:listOfReactants>
                     <jd2:speciesReference species = "Q" stoichiometry = "2"/>
                     <jd2:speciesReference species = "R5P" stoichiometry = "1"/>
                     <jd2:speciesReference species = "Asp" stoichiometry = "1"/>
                  </jd2:listOfReactants>
                  <jd2:listOfProducts>
                     <jd2:speciesReference species = "Py" stoichiometry = "1"/>
                  </jd2:listOfProducts>
                  <jd2:listOfModifierEdges/>
                  <jd2:kineticLaw type = "builtin">
                     <jd2:rateEquation value = "immTriU"/>
                     <jd2:listOfSymbols>
                        <jd2:parameter id = "J18_k" value = "0.1"/>
                     </jd2:listOfSymbols>
                  </jd2:kineticLaw>
                  <jd2:display arrowStyle = "ar1" arrowFillColor = "FF000000" lineColor = "FF808080" lineThickness = "2">
                     <jd2:edgeCenter x = "135" y = "416"/>
                     <jd2:lineType type = "ltBezier">
                        <jd2:edge type = "substrate">
                           <jd2:pt x = "29" y = "369" type = "substrate" speciesRef = "Q"/>
                           <jd2:pt x = "116" y = "371" type = "controlPoint"/>
                           <jd2:pt x = "132" y = "413" type = "controlPoint"/>
                           <jd2:pt x = "135" y = "416" type = "centerPoint"/>
                        </jd2:edge>
                        <jd2:edge type = "substrate">
                           <jd2:pt x = "144" y = "109" type = "substrate" speciesRef = "R5P"/>
                           <jd2:pt x = "111" y = "254" type = "controlPoint"/>
                           <jd2:pt x = "132" y = "413" type = "controlPoint"/>
                           <jd2:pt x = "135" y = "416" type = "centerPoint"/>
                        </jd2:edge>
                        <jd2:edge type = "substrate">
                           <jd2:pt x = "192" y = "314" type = "substrate" speciesRef = "Asp"/>
                           <jd2:pt x = "122" y = "354" type = "controlPoint"/>
                           <jd2:pt x = "132" y = "413" type = "controlPoint"/>
                           <jd2:pt x = "135" y = "416" type = "centerPoint"/>
                        </jd2:edge>
                        <jd2:edge type = "product">
                           <jd2:pt x = "135" y = "416" type = "centerPoint"/>
                           <jd2:pt x = "138" y = "419" type = "controlPoint"/>
                           <jd2:pt x = "139" y = "439" type = "controlPoint"/>
                           <jd2:pt x = "193" y = "470" type = "product" speciesRef = "Py"/>
                        </jd2:edge>
                     </jd2:lineType>
                  </jd2:display>
               </jd2:reaction>
            </jd2:listOfReactions>
         </jd2:JDesignerLayout>
      </annotation>
      <listOfCompartments>
         <compartment id = "compartment" size = "1"/>
         <compartment id = "System" size = "1"/>
      </listOfCompartments>
      <listOfSpecies>
         <species id = "Oxa" boundaryCondition = "false" initialConcentration = "10" compartment = "compartment"/>
         <species id = "Cit" boundaryCondition = "false" initialConcentration = "10" compartment = "compartment"/>
         <species id = "R5P" boundaryCondition = "false" initialConcentration = "10" compartment = "compartment"/>
         <species id = "G6P" boundaryCondition = "false" initialConcentration = "10" compartment = "compartment"/>
         <species id = "Glu" boundaryCondition = "false" initialConcentration = "10" compartment = "compartment"/>
         <species id = "Asp" boundaryCondition = "false" initialConcentration = "10" compartment = "compartment"/>
         <species id = "G3P" boundaryCondition = "false" initialConcentration = "10" compartment = "compartment"/>
         <species id = "ACA" boundaryCondition = "false" initialConcentration = "10" compartment = "compartment"/>
         <species id = "Mal" boundaryCondition = "false" initialConcentration = "10" compartment = "compartment"/>
         <species id = "aKG" boundaryCondition = "false" initialConcentration = "10" compartment = "compartment"/>
         <species id = "DAP" boundaryCondition = "false" initialConcentration = "10" compartment = "System"/>
         <species id = "PYR" boundaryCondition = "false" initialConcentration = "10" compartment = "compartment"/>
         <species id = "Py" boundaryCondition = "true" initialConcentration = "10" compartment = "compartment"/>
         <species id = "G" boundaryCondition = "true" initialConcentration = "10" compartment = "compartment"/>
         <species id = "A" boundaryCondition = "true" initialConcentration = "10" compartment = "compartment"/>
         <species id = "Q" boundaryCondition = "true" initialConcentration = "10" compartment = "compartment"/>
         <species id = "L" boundaryCondition = "true" initialConcentration = "10" compartment = "compartment"/>
         <species id = "NH4" boundaryCondition = "true" initialConcentration = "10" compartment = "compartment"/>
         <species id = "Pu" boundaryCondition = "true" initialConcentration = "10" compartment = "compartment"/>
         <species id = "CO2" boundaryCondition = "true" initialConcentration = "10" compartment = "compartment"/>
      </listOfSpecies>
      <listOfParameters>
         <parameter id = "J18_k" value = "0.1"/>
      </listOfParameters>
      <listOfReactions>
         <reaction id = "E7" reversible = "true">
            <listOfReactants>
               <speciesReference species = "Glu" stoichiometry = "1"/>
               <speciesReference species = "PYR" stoichiometry = "1"/>
            </listOfReactants>
            <listOfProducts>
               <speciesReference species = "aKG" stoichiometry = "1"/>
               <speciesReference species = "A" stoichiometry = "1"/>
            </listOfProducts>
            <kineticLaw>
               <math xmlns = "http://www.w3.org/1998/Math/MathML"/>
            </kineticLaw>
         </reaction>
         <reaction id = "E17" reversible = "false">
            <listOfReactants>
               <speciesReference species = "R5P" stoichiometry = "1"/>
               <speciesReference species = "Asp" stoichiometry = "1"/>
               <speciesReference species = "Q" stoichiometry = "1"/>
            </listOfReactants>
            <listOfProducts>
               <speciesReference species = "Pu" stoichiometry = "1"/>
            </listOfProducts>
            <kineticLaw>
               <math xmlns = "http://www.w3.org/1998/Math/MathML"/>
            </kineticLaw>
         </reaction>
         <reaction id = "E12" reversible = "false">
            <listOfReactants>
               <speciesReference species = "Mal" stoichiometry = "1"/>
            </listOfReactants>
            <listOfProducts>
               <speciesReference species = "Oxa" stoichiometry = "1"/>
            </listOfProducts>
            <kineticLaw>
               <math xmlns = "http://www.w3.org/1998/Math/MathML"/>
            </kineticLaw>
         </reaction>
         <reaction id = "E6" reversible = "true">
            <listOfReactants>
               <speciesReference species = "PYR" stoichiometry = "1"/>
            </listOfReactants>
            <listOfProducts>
               <speciesReference species = "L" stoichiometry = "1"/>
            </listOfProducts>
            <kineticLaw>
               <math xmlns = "http://www.w3.org/1998/Math/MathML"/>
            </kineticLaw>
         </reaction>
         <reaction id = "E10" reversible = "false">
            <listOfReactants>
               <speciesReference species = "Cit" stoichiometry = "1"/>
            </listOfReactants>
            <listOfProducts>
               <speciesReference species = "aKG" stoichiometry = "1"/>
               <speciesReference species = "CO2" stoichiometry = "1"/>
            </listOfProducts>
            <kineticLaw>
               <math xmlns = "http://www.w3.org/1998/Math/MathML"/>
            </kineticLaw>
         </reaction>
         <reaction id = "E1" reversible = "false">
            <listOfReactants>
               <speciesReference species = "G" stoichiometry = "1"/>
            </listOfReactants>
            <listOfProducts>
               <speciesReference species = "G6P" stoichiometry = "1"/>
            </listOfProducts>
            <kineticLaw>
               <math xmlns = "http://www.w3.org/1998/Math/MathML"/>
            </kineticLaw>
         </reaction>
         <reaction id = "E2" reversible = "true">
            <listOfReactants>
               <speciesReference species = "G6P" stoichiometry = "1"/>
            </listOfReactants>
            <listOfProducts>
               <speciesReference species = "DAP" stoichiometry = "1"/>
               <speciesReference species = "G3P" stoichiometry = "1"/>
            </listOfProducts>
            <kineticLaw>
               <math xmlns = "http://www.w3.org/1998/Math/MathML"/>
            </kineticLaw>
         </reaction>
         <reaction id = "E9" reversible = "false">
            <listOfReactants>
               <speciesReference species = "Oxa" stoichiometry = "1"/>
               <speciesReference species = "ACA" stoichiometry = "1"/>
            </listOfReactants>
            <listOfProducts>
               <speciesReference species = "Cit" stoichiometry = "1"/>
            </listOfProducts>
            <kineticLaw>
               <math xmlns = "http://www.w3.org/1998/Math/MathML"/>
            </kineticLaw>
         </reaction>
         <reaction id = "E14" reversible = "false">
            <listOfReactants>
               <speciesReference species = "Oxa" stoichiometry = "1"/>
               <speciesReference species = "Glu" stoichiometry = "1"/>
            </listOfReactants>
            <listOfProducts>
               <speciesReference species = "aKG" stoichiometry = "1"/>
               <speciesReference species = "Asp" stoichiometry = "1"/>
            </listOfProducts>
            <kineticLaw>
               <math xmlns = "http://www.w3.org/1998/Math/MathML"/>
            </kineticLaw>
         </reaction>
         <reaction id = "E15" reversible = "false">
            <listOfReactants>
               <speciesReference species = "Glu" stoichiometry = "1"/>
            </listOfReactants>
            <listOfProducts>
               <speciesReference species = "NH4" stoichiometry = "1"/>
               <speciesReference species = "aKG" stoichiometry = "1"/>
            </listOfProducts>
            <kineticLaw>
               <math xmlns = "http://www.w3.org/1998/Math/MathML"/>
            </kineticLaw>
         </reaction>
         <reaction id = "E4" reversible = "true">
            <listOfReactants>
               <speciesReference species = "DAP" stoichiometry = "1"/>
            </listOfReactants>
            <listOfProducts>
               <speciesReference species = "G3P" stoichiometry = "1"/>
            </listOfProducts>
            <kineticLaw>
               <math xmlns = "http://www.w3.org/1998/Math/MathML"/>
            </kineticLaw>
         </reaction>
         <reaction id = "E16" reversible = "false">
            <listOfReactants>
               <speciesReference species = "Q" stoichiometry = "1"/>
            </listOfReactants>
            <listOfProducts>
               <speciesReference species = "NH4" stoichiometry = "1"/>
               <speciesReference species = "Glu" stoichiometry = "1"/>
            </listOfProducts>
            <kineticLaw>
               <math xmlns = "http://www.w3.org/1998/Math/MathML"/>
            </kineticLaw>
         </reaction>
         <reaction id = "E13" reversible = "false">
            <listOfReactants>
               <speciesReference species = "Mal" stoichiometry = "1"/>
            </listOfReactants>
            <listOfProducts>
               <speciesReference species = "CO2" stoichiometry = "1"/>
               <speciesReference species = "PYR" stoichiometry = "1"/>
            </listOfProducts>
            <kineticLaw>
               <math xmlns = "http://www.w3.org/1998/Math/MathML"/>
            </kineticLaw>
         </reaction>
         <reaction id = "E5" reversible = "true">
            <listOfReactants>
               <speciesReference species = "G3P" stoichiometry = "1"/>
            </listOfReactants>
            <listOfProducts>
               <speciesReference species = "PYR" stoichiometry = "1"/>
            </listOfProducts>
            <kineticLaw>
               <math xmlns = "http://www.w3.org/1998/Math/MathML"/>
            </kineticLaw>
         </reaction>
         <reaction id = "E11" reversible = "false">
            <listOfReactants>
               <speciesReference species = "aKG" stoichiometry = "1"/>
            </listOfReactants>
            <listOfProducts>
               <speciesReference species = "Mal" stoichiometry = "1"/>
               <speciesReference species = "CO2" stoichiometry = "1"/>
            </listOfProducts>
            <kineticLaw>
               <math xmlns = "http://www.w3.org/1998/Math/MathML"/>
            </kineticLaw>
         </reaction>
         <reaction id = "E3" reversible = "false">
            <listOfReactants>
               <speciesReference species = "G6P" stoichiometry = "1"/>
            </listOfReactants>
            <listOfProducts>
               <speciesReference species = "R5P" stoichiometry = "1"/>
               <speciesReference species = "CO2" stoichiometry = "1"/>
            </listOfProducts>
            <kineticLaw>
               <math xmlns = "http://www.w3.org/1998/Math/MathML"/>
            </kineticLaw>
         </reaction>
         <reaction id = "E8" reversible = "false">
            <listOfReactants>
               <speciesReference species = "PYR" stoichiometry = "1"/>
            </listOfReactants>
            <listOfProducts>
               <speciesReference species = "ACA" stoichiometry = "1"/>
               <speciesReference species = "CO2" stoichiometry = "1"/>
            </listOfProducts>
            <kineticLaw>
               <math xmlns = "http://www.w3.org/1998/Math/MathML"/>
            </kineticLaw>
         </reaction>
         <reaction id = "J18" reversible = "false">
            <listOfReactants>
               <speciesReference species = "Q" stoichiometry = "2"/>
               <speciesReference species = "R5P" stoichiometry = "1"/>
               <speciesReference species = "Asp" stoichiometry = "1"/>
            </listOfReactants>
            <listOfProducts>
               <speciesReference species = "Py" stoichiometry = "1"/>
            </listOfProducts>
            <kineticLaw>
               <math xmlns = "http://www.w3.org/1998/Math/MathML">
                  <apply>
                     <times/>
                     <ci>
                           J18_k
                     </ci>
                     <ci>
                           Q
                     </ci>
                     <ci>
                           R5P
                     </ci>
                     <ci>
                           Asp
                     </ci>
                  </apply>
               </math>
            </kineticLaw>
         </reaction>
      </listOfReactions>
   </model>
</sbml>
