# Supplementary material for: A procedure for the estimation over time of metabolic fluxes in scenarios where measurements are uncertain and/or insufficient
Source: BMC Bioinformatics. 2007 Oct 30;8:421. doi: 10.1186/1471-2105-8-421 (PMC2212668; doi:10.1186/1471-2105-8-421)
Supplement: Additional file 4 — Mathematical model (SBML and matlab). The zip file contains the mathematical model of the metabolism of CHO cells in three different formats: a matlab script, an SBML model and a metatool file. [file 1471-2105-8-421-S4.zip › Provost04_matlab.m]

% Stoichiometric model of CHO cells during growth phase, extracted 
% from (Provost and Bastin, 2004)
%
% Francisco Llaneras Estrada
% Dept. of Systems Engineering and Control 
% Technical University of Valencia
% e-mail: frallaes@doctor.upv.es and kikollan@gmail.com
% Web Page: http://f.llaneras.googlepages.com
%
% References 
%
% Provost A. and Bastin G. (2004). Dynamic metabolic modelling under the
% balanced growth condition. Journal of Process Control 14(7):717-728.
%
% Llaneras F. and Pico J. (2006). An interval approach for dealing with flux 
% distributions and elementary modes activity patterns. Journal of
% theoretical biology (in press).
%
% Llaneras F. and Pico J. (2007). Procedure to the estimation of metabolic fluxes
% over time in scenarios where measurements are uncertain and/or insufficient. 
% Tittle may change (submitted).


% Stoichiometric matrix (N*v=0)
Ni=[1 -1 -1  0  0  0  0  0  0  0  0  0  0  0  0  0  0  0;
   0  1  0 -1  0  0  0  0  0  0  0  0  0  0  0  0  0  0;
   0  1  0  1 -1  0  0  0  0  0  0  0  0  0  0  0  0  0;
   0  0  1  0  0  0  0  0  0  0  0  0  0  0  0  0 -1 -1;
   0  0  0  0  1 -1 -1 -1  0  0  0  0  1  0  0  0  0  0;
   0  0  0  0  0  0  0  1 -1  0  0  0  0  0  0  0  0  0;
   0  0  0  0  0  0  0  0  1 -1  0  0  0  0  0  0  0  0;
   0  0  0  0  0  0  1  0  0  1 -1  0  0  1  1  0  0  0;
   0  0  0  0  0  0  0  0  0  0  1 -1 -1  0  0  0  0  0;
   0  0  0  0  0  0 -1  0  0  0  0  0  0 -1 -1  1  0  0;
   0  0  0  0  0  0  0  0 -1  0  0  1  0 -1  0  0  0  0;
   0  0  0  0  0  0  0  0  0  0  0  0  0  1  0  0 -1 -1];

% Extracellular fluxes
% Vglucose    r1 
% Vlactate    r6 
% Valanine    r7
% VNH4        r15+r16        (r19)
% Vglutamine  r6+r17+2*r18   (r20)
% VCO2        ...            (r21)
% Vpury=Vpiri r17-r18=0      (r22)

% Linkage with extracellular fluxes
P=[zeros(1,14) 1 1 0 0
   zeros(1,14) 0 1 1 2
   0 0 1 0 0 0 0 1 0 1 1 0 1 zeros(1,5)
   zeros(1,14) 0 0 1 -1];

% Extended system  Ne*ve=0
N=[Ni zeros(12,4);P -eye(4)];
