# Supplementary material for: A procedure for the estimation over time of metabolic fluxes in scenarios where measurements are uncertain and/or insufficient
Source: BMC Bioinformatics. 2007 Oct 30;8:421. doi: 10.1186/1471-2105-8-421 (PMC2212668; doi:10.1186/1471-2105-8-421)
Supplement: Additional file 4 — Mathematical model (SBML and matlab). The zip file contains the mathematical model of the metabolism of CHO cells in three different formats: a matlab script, an SBML model and a metatool file. [file 1471-2105-8-421-S4.zip › Provost04_metatool.dat]

#METATOOL input file
#*******************
#generated by libMETATOOLFileWriter Version 1.0
#on: 13/03/07 12:02

-ENZREV
E4 E7 E5 E6 E2

-ENZIRREV
J18 E16 E13 E17 E12 E10 E1 E9 E11 E3 E14 E8 E15

-METINT
Oxa Asp Cit G3P ACA Mal aKG R5P DAP G6P Glu PYR

-METEXT
Py L Q G NH4 A Pu CO2

-CAT
E4 : DAP = G3P .
E7 : Glu + PYR = A + aKG .
E5 : G3P = PYR .
E6 : PYR = L .
E2 : G6P = DAP + G3P .
J18 : Asp + 2 Q + R5P = Py .
E16 : Q = Glu + NH4 .
E13 : Mal = CO2 + PYR .
E17 : Asp + Q + R5P = Pu .
E12 : Mal = Oxa .
E10 : Cit = CO2 + aKG .
E1 : G = G6P .
E9 : ACA + Oxa = Cit .
E11 : aKG = CO2 + Mal .
E3 : G6P = CO2 + R5P .
E14 : Glu + Oxa = Asp + aKG .
E8 : PYR = ACA + CO2 .
E15 : Glu = NH4 + aKG .
