# Supplementary material for: A procedure for the estimation over time of metabolic fluxes in scenarios where measurements are uncertain and/or insufficient
Source: BMC Bioinformatics. 2007 Oct 30;8:421. doi: 10.1186/1471-2105-8-421 (PMC2212668; doi:10.1186/1471-2105-8-421)
Supplement: Additional file 5 — Implementation of the Flux Spectrum Approach. The zip file contains a matlab script which implements the method to estimate the non-measured fluxes with the Flux Spectrum Approach and a simple example that illustrates how to use it. [file 1471-2105-8-421-S5.zip]

Archive with 3 entries (3 files):
- vspectrumR.m
- example_of_FSA_function.m
- FSAfunction.doc
