# Supplementary material for: A procedure for the estimation over time of metabolic fluxes in scenarios where measurements are uncertain and/or insufficient
Source: BMC Bioinformatics. 2007 Oct 30;8:421. doi: 10.1186/1471-2105-8-421 (PMC2212668; doi:10.1186/1471-2105-8-421)
Supplement: Additional file 5 — Implementation of the Flux Spectrum Approach. The zip file contains a matlab script which implements the method to estimate the non-measured fluxes with the Flux Spectrum Approach and a simple example that illustrates how to use it. [file 1471-2105-8-421-S5.zip › vspectrumR.m]

function [Vmin,Vmax,Flag] = vspectrumR(N,irrev,vm_ind,Vm_mini,Vm_maxi)
% Estimate the unknown fluxes: Nu*vu=-Nm*vm
%
% N: Stoichiometric matrix (N*v=0)
% irrev: Vector with indexes of the irreversible fluxes
% vm_ind: Vector with indexes of the measured fluxes
% Vm_mini: Vector with minimum values of the measured fluxes
% Vm_mini: Vector with maximum values of the measured fluxes
%
% % Example: 
% % Set of measured fluxes.
% ind=[1,3,4,7,8];               % indexes of the measured fluxes
% vm=[0.91;0.88;0.92;0.89;1.85]; % measured values
%
% % Uncertainty around measurements
% vmin=0.95*vm;
% vmax=1.05*vm;
%
% % Estimation of the non-measured fluxes with the FSA
% [vmin2,vmax2,Flag] = vspectrumR(N,irrev,ind,vmin,vmax);
%
%
% Francisco Llaneras Estrada
% Dept. of Systems Engineering and Control  (DISA)
% Technical University of Valencia (UPV)
% e-mail: frallaes@doctor.upv.es and kikollan@gmail.com
% Web Page: http://f.llaneras.googlepages.com
%
% References 
%
% Llaneras F. and Pico J. (2007). Procedure to the estimation of metabolic fluxes
% over time in scenarios where measurements are uncertain and/or insufficient. 
% Tittle may change (submitted).
%
% Llaneras F. and Pico J. (2006). An interval approach for dealing with flux 
% distributions and elementary modes activity patterns. Journal of
% theoretical biology (in press).


%%%%%%%%%%%%%%%%%%%%%%%%%%%%%%%%%%%%%%%%%%%%%%
% 1: Division between Nu y Nm (Nu*vu=-Nm*vm
%%%%%%%%%%%%%%%%%%%%%%%%%%%%%%%%%%%%%%%%%%%%%%
Nu=[];Nm=[];Vm_min=[];Vm_max=[];irrev_u=[];j=1;
n=size(N,2); % number of fluxes

% for each flux...
for i=1:1:n
    ind=find(vm_ind==i);
    if(isempty(ind))    % then it is an unknown flux 
        Nu=[Nu N(:,i)];
        irrev_u=[irrev_u irrev(1,i)];
    else                % then it is a measured flux
        Nm=[Nm N(:,i)];
        Vm_min=[Vm_min;Vm_mini(j)];
        Vm_max=[Vm_max;Vm_maxi(j)];
        j=j+1;
    end  
end

%%%%%%%%%%%%%%%%%%%%%%%%%%%%%%%%%%
% 2: Calculate  [Nm*Vm]max and [Nm*Vm]min
%%%%%%%%%%%%%%%%%%%%%%%%%%%%%%%%%%
NVmax=[];
NVmin=[];
Nm=-Nm;

for i=1:1:size(Nm,1) %rows
    maxs=[];
    mins=[];
    for j=1:1:size(Nm,2) %columns
        if(Nm(i,j)>0)   % if sign of Nm is +
            maxs=[maxs Vm_max(j)]; %[Nm*Vm]max=f(Vmax)
            mins=[mins Vm_min(j)]; %[Nm*Vm]min=f(Vmin)
        else            % if sign of Nm is - 
            maxs=[maxs Vm_min(j)]; %[Nm*Vm]max=f(Vmin)
            mins=[mins Vm_max(j)]; %[Nm*Vm]min=f(Vmax)
        end
    end
    NVmax(i)=Nm(i,:)*maxs';
    NVmin(i)=Nm(i,:)*mins';
end
NVmax=NVmax';
NVmin=NVmin';

%%%%%%%%%%%%%%%%%%%%%%%%%%%%%%%%%%%%%%%%%%%%%%%%%
% 3: Estimate the non-measured fluxes with FSA
%%%%%%%%%%%%%%%%%%%%%%%%%%%%%%%%%%%%%%%%%%%%%%%%%
u=size(Nu,2); % Dimensions
Vu_max=[];
Vu_min=[];
Flag=[];

% for each unknown (non-measured) flux....
for i=1:1:u
    ind=zeros(1,u);
    ind(i)=1;
    % calculate its minimum value with linear programming (minimize v)
    [min_i,a,flag_min]=linprog(ind,[-Nu;Nu;-diag(irrev_u)],[-NVmin;NVmax;zeros(u,1)]);
    Vu_min=[Vu_min;min_i(i)]; 
    ind=zeros(1,u);
    ind(i)=-1;
    % calculate its maximum value with linear programming (minimize -v)
    [max_i,a,flag_max]=linprog(ind,[-Nu;Nu;-diag(irrev_u)],[-NVmin;NVmax;zeros(u,1)]);
    Vu_max=[Vu_max;max_i(i)];  
    Flag=[Flag;flag_min flag_max]; % Information about convergence
end

%%%%%%%%%%%%%%%%%%%%%%%%%%%%%%%%%%%%%%%%%%%
% 4: Reconstruct vector with all fluxes V
%%%%%%%%%%%%%%%%%%%%%%%%%%%%%%%%%%%%%%%%%%%
Vmin=[];Vmax=[];j=1;k=1;
for i=1:1:n
    ind=find(vm_ind==i);
    if(isempty(ind))    % if v is not a measured fluxes
        Vmin=[Vmin;Vu_min(j)]; % I take its values from the unknowns
        Vmax=[Vmax;Vu_max(j)];
        j=j+1;
    else                % if v is a measured fluxes
        Vmin=[Vmin;Vm_min(k)]; % I take its values from the measurements
        Vmax=[Vmax;Vm_max(k)];
        k=k+1;
    end  
end
