# Supplementary material for: A procedure for the estimation over time of metabolic fluxes in scenarios where measurements are uncertain and/or insufficient
Source: BMC Bioinformatics. 2007 Oct 30;8:421. doi: 10.1186/1471-2105-8-421 (PMC2212668; doi:10.1186/1471-2105-8-421)
Supplement: Additional file 5 — Implementation of the Flux Spectrum Approach. The zip file contains a matlab script which implements the method to estimate the non-measured fluxes with the Flux Spectrum Approach and a simple example that illustrates how to use it. [file 1471-2105-8-421-S5.zip › example_of_FSA_function.m]

% A simple example of how to use the FSA function: vspectrumR.m
%
% The used metabolic network is depicted in another additional file
% of the article (Llaneras F. and Pico J., 2007).
%
% Francisco Llaneras Estrada
% Dept. of Systems Engineering and Control  (DISA)
% Technical University of Valencia (UPV)
% e-mail: frallaes@doctor.upv.es and kikollan@gmail.com
% Web Page: http://f.llaneras.googlepages.com
%
% References 
%
% Llaneras F. and Pico J. (2007). Procedure to the estimation of metabolic fluxes
% over time in scenarios where measurements are uncertain and/or insufficient. 
% Tittle may change (submitted).
%
% Llaneras F. and Pico J. (2006). An interval approach for dealing with flux 
% distributions and elementary modes activity patterns. Journal of
% theoretical biology (in press).

% Stoichiometric Matrix.
N=[1 -1 -1 0 0 0 0 0;
   0 0 1 -1 -1 0 0 0;
   0 0 0 1 0 -1 1 0;
   0 1 0 0 1 1 0 -1];

% Reversibility of fluxes.
irrev=[ones(1,6)];  % all are irreversible
irrev(4)=0;         % except flux 4

% Set of measured fluxes.
ind=[1,3,4,7,8];               % index of the measured fluxes
vm=[0.91;0.88;0.92;0.89;1.85]; % measured values

% Uncertainty around measurements
vmin=0.95*vm; %vmin=vm.*[0.95 0.95 0.95 0.95 0.95]';
vmax=1.05*vm; %vmax=vm.*[1.05 1.05 1.05 1.05 1.05]';

% Estimation of the non-measured fluxes with the FSA
[vmin2,vmax2,Flag] = vspectrumR(N,irrev,ind,vmin,vmax);
% vmin2: vector of minimum values for each flux
% vmax2: vector of maximum values for each flux
% Flag: Information about convergence of LP problems (see help linprog)

% Make a figure (not very important code)
figure()
n=size(vmin2,1); 
v_med2=0.5*(vmin2+vmax2);
range_down2=v_med2-vmin2;
range_up2=vmax2-v_med2;
h1=errorbar([1:n],v_med2,range_down2,range_up2,'ob','LineWidth',2)
hold on
h2=errorbar([1;3;4;7;8],[v_med2(1);v_med2(3);v_med2(4);v_med2(7:8)],[range_down2(1);range_down2(3);range_down2(4);range_down2(7:8)],[range_up2(1);range_up2(3);range_up2(4);range_up2(7:8)],'ok','LineWidth',2)
set([h1;h2],'Marker','none')
xlabel('Reaction (1-8)');ylabel('Flux [flux units]');
set(gca,'XTick',[1 2 3 4 5 6 7 8]); set(gca,'FontSize',12);
grid
